# Supplementary material for: Transcriptomic and Phenotypic Analyses of the Sigma B-Dependent Characteristics and the Synergism between Sigma B and Sigma L in Listeria monocytogenes EGD-e
Source: Microorganisms. 2020 Oct 23;8(11):1644. doi: 10.3390/microorganisms8111644 (PMC7690807; doi:10.3390/microorganisms8111644)
Supplement: Supplementary file 1 [file microorganisms-08-01644-s001.zip]

Archive with 13 entries (12 files):
- microorganisms-964631--S/
- microorganisms-964631--S/Figure S1_corrected.docx
- microorganisms-964631--S/Figure S2.docx
- microorganisms-964631--S/Table S10_corrected.docx
- microorganisms-964631--S/Table S1_corrected.docx
- microorganisms-964631--S/Table S2_corrected.docx
- microorganisms-964631--S/Table S3_corrected.docx
- microorganisms-964631--S/Table S4_corrected.docx
- microorganisms-964631--S/Table S5_corrected.docx
- microorganisms-964631--S/Table S6_corrected.docx
- microorganisms-964631--S/Table S7_corrected.docx
- microorganisms-964631--S/Table S8_corrected.docx
- microorganisms-964631--S/Table S9_corrected.docx
